# Supplementary material for: Gastrointestinal Cancers with Consideration of DPD and UGT1A1 Plasma Levels: Chemotherapy-Related Toxicity
Source: Life (Basel). 2025 Jul 4;15(7):1071. doi: 10.3390/life15071071 (PMC12300698; doi:10.3390/life15071071)
Supplement: Supplementary file 1 [file life-15-01071-s001.zip]

Archive with 1 entries (1 files):
- life-3654188-supplementary.pdf
